# Supplementary material for: Terrain Feature Estimation Method for a Lower Limb Exoskeleton Using Kinematic Analysis and Center of Pressure
Source: Sensors (Basel). 2019 Oct 12;19(20):4418. doi: 10.3390/s19204418 (PMC6832667; doi:10.3390/s19204418)
Supplement: Supplementary file 1 [file sensors-19-04418-s001.zip]

Archive with 2 entries (2 files):
- Supplement_video_S1.mp4
- Supplement_video_S2.mp4
